# Supplementary material for: Low-level factors increase gaze-guidance under cognitive load: A comparison of image-salience and semantic-salience models
Source: PLoS One. 2022 Nov 28;17(11):e0277691. doi: 10.1371/journal.pone.0277691 (PMC9704686; doi:10.1371/journal.pone.0277691)
Supplement: S1 Table — (XLSX) [file pone.0277691.s001.xlsx]

## Sheet: Sheet1
file	original	new	notes
p1010793	screenFrontal	screen
	paperCup	paper cup
DSC_0635	monitor	computer	computer was labeled as "monitor" twice. Labeled "computer" and kept specifically the screen area as "monitor"
Dining4	decorative box *X	decorative box
	box *X	box
Dining20	soupl and salad dish	soup and salad dish
	servering dish	serving dish
IMG_0769	prson walking person	person walking
IMG_3635	aqq	*removed
IMG_3636	book corver	book
	dinning table	dining table
	ddddd	*removed
	Day	*removed	obscure shape within a window, window was appropriately labeled
	32	*removed
	cupborad	cupboard
	Breadbin	Bread bin
IMG_3637	coffe marker	coffee maker
	pc	*removed	obscure area inside toaster oven. Toaster oven was appropriately labeled
IMG_4025	sdf	*removed
	sd	*removed
	test	*removed
	df	*removed
	moulding	molding
	dv	*removed
	fv	*removed
IMG_4187	big brother	*removed	labeled on top of a streetlamp. Streetlamp was properly labeled
IMG_4030	recessed light fixture	light fixture
IMG_4033	light swtich	light switch
	open plan	wall
	jf	*removed
IMG_4047	windown	window
	triangle	*removed	obscure part of wall
IMG_4055	bag of things	bag
	circle	*removed	obscure part of larger object
IMG_4101	white wall	wall
	wooden floor	floor
	Vain person	person
	Porn DVD	cd
	Porn Mag	magazine
	wall	*removed	obscure shape overlaying large area, all walls were properly labeled
IMG_4597	test	*removed
IMG_4613	person walking man	person walking
	garden, plants	garden plants
	sidewalk caffe	sidewalk café
IMG_6443	building façade	building
	gtreve	*removed
	http_//www.fototagger.com/demo/	*removed
	test	*removed
	person going up	person
	person standing	person
	person going down	person
IMG_7631	Tile Liner	tile
	gfdg	*removed
IMG_7638	lamp cro_p	lamp crop
	pilow	pillow
IMG_7711	small desk	desk
IMG_7712	baffle	speaker	mislabeled object
	potted plant_	potted plant
	pleated window blind	window blind
IMG_9003	skin	sink
	lampost	lamppost
	coffe marker	coffee maker
	hello	*removed	obscure area
IMG_9512	wrought iron railings	iron railings
	buikding	building
	bolcony	balcony
IMG_9561	Refridgerator	refrigerator
	facet	faucet
	stuff	*removed	obscure area
IMG_9615	piller	pillar
IMG_9804	palte	plate
	taza	cup	spanish
	lavavajillas	dishwasher	spanish
	as	*removed	obscure area
	floor	*removed	duplicate label. removed smaller, less accurate label
dining032	cubbord knob	cupboard knob
	winen glass	wine glass
	spoom	spoon
Restaurant14	stack of cups	cups
	stack of plates	plates
	vase -X	vase
Dining008	dried flowers in vase	*removed	duplicate label, "flowers" already labeled
	surf board	*removed	object was a counter top. Counter top was properly labeled
IMG_0236	patch of grass	grass
IMG_0285	babycarriage	baby carriage
IMG_0315	awning,shade	awning
	cubbord	cupboard
	cantelope	cantaloupe
	dumpster, garbage	dumpster
	car, van, vehicle. automobile crop	car
	car, vehicle. automobile crop	car
	collumn	column
	suv	car
	mirror, side-view mirror	mirror
	bike, motobike, motorcycle	motorcycle
	bike, bicycle	bike
	chair, seat	chair
	woman, lady, person, human	person
	tree, plant	tree
	tyre	tire
img_0464	personWalking	person
img_0493	carFrontal	car
	car_frontal	car
	car_top_front	car
	car_right	car
	wing mirror	mirror
	tarmac road	road
	sliding van door	van door
	crossing or junction	crosswalk
	windscreen	windshield
	license template	license plate
img_0505	person wise	person
	pedestrian street	street
img_0569	donotenterSign	sign
	stopSign	stop sign
	onewaySign	one way sign
	personWalking	person
	I	*removed	obscure area
	large window	window
img_0650	PushChair/Stroller	stroller
	umbrella (sun)	umbrella
	person wise	person
	pedestrian street	street
img_0715	buildigs occluded	buildings occluded
img_0929	null	*removed	obscure area
	bird	*removed	no object present where labeled
	skylight	*removed	obscure area
img_0970	personWalking	person walking
kitchen055	ligiht	light
	glasses *X	glasses
	shell *X	shell
	decoration *X	decoration
	figurine *X	figurine
	*?	*removed	duplicate label, "jar" was correctly labeled
	*X	*removed	nonexistent object
kitchen057	horn *X	horn
	metal bucket *X	metal bucket
	bucket stand *X	bucket stand
	picture *X	picture
kitchen060	champeign bucket	champagne bucket
	metal bucket *X	metal bucket
	champaign	champagne
kitchen1	stack of wook	wood
	pressure washer *X	pressure washer
	dishsoap	dish soap
	refigetator	refrigerator
kitchen125	pepergrinder	pepper grinder
	brocolii	broccoli
	potoatos	potatoes
	back of chair	chair
	blue wine glasses	wine glasses
	spoon holder *X	spoon holder
kitchen99	table *X	table
	utencil canister	utensil canister
living20	decorative boox	decorative box
	small sculpture *X	small sculpture
ma9	my ass	*removed	obscure area inside tv
	dvd	cd
mau_IMG_7574	haha	*removed
p1010698	screenFrontal	screen
	deskFrontal	desk
	chairWhole	chair
	filecabinet	file cabinet
p1010710	ShopSign	shop sign
	carPart	car part
p1010742	caar	car
	carSide	car
	cube	curb	mislabeled object
p1010763	onewaySign	one way sign
	personWalking	person walking
	overhead traffic sign	traffic sign
	carSide	car
	finestra	window	italian
	three	tree
p1010790	trafficlight	traffic light
	personWalking	person walking
	vanRear	van
	sidewalk region	sidewalk
	ethzr	*removed
	wondow	window
	caar	car
	people	*removed	obscure area in sky
	head	*removed	obscure area in sky
	cae	car
	bilding	building
	tra	*removed	large area surrounding traffic light, traffic light was correctly and accurately labeled
p1010795	screenFrontal	screen
	paperCup	paper cup
	chairWhole	chair
	deskFrontal	desk
	person upper body	person
p1010803	deskFrontal	desk
	screenFrontal	screen
p1010807	deskFrontal	desk
	paperCup	paper cup
	screenFrontal	screen
p1010814	deskFrontal	desk
	screenFrontal	screen
p1010818	screenFrontal	screen
	paperCup	paper cup
	coffeemachineWhole	coffee machine
	deskFrontal	desk
p1010820	screenFrontal	screen
	paperCup	paper cup
	deskFrontal	desk
p1010831	deskFrontal	desk
	screenFrontal	screen
p1010832	deskFrontal	desk
	screenFrontal	screen
p1010840	person standig	person standing
p1010843	*relabeled	*relabeled
p1010857	screenFrontal	screen
	subover	speaker	label was on a speaker
	carrybag	bag
	book_	book
	lamb	lamp	label was on a chair, chair was correctly labeled
	yibei	*removed
	44	*removed
p1010859	deskFrontal	desk
	screenFrontal	screen
	carry bag	bag
	ups	electronic box	scribble object
	plug	*removed
	3	*removed
p1010868	carSide	car
	tree region green	tree
p1010900	sheep pen	*removed	scribble object
	sheet	*removed	obscure area
p1010910	ramya	*removed
p1010915	air condintioning unit	air conditioning unit
p1010923	trafic light	traffic light
p1010934	dustpin	garbage can
	window rose	*removed	window was correctly labeled
	vegetation	*removed	duplicate object, tree was correctly labeled
	sky	*removed	obscure area in sky, full sky was properly labeled
	tree	*removed	obscure are in trees, full trees were properly labeled
p1010935	housePartial	house
	roadRegion	road
	jgj	*removed
	label	*removed
	fwerhdr	*removed
	accordian	*removed
	new	*removed
	yrdy	*removed
	light1	*removed
	light2	*removed
	caar	*removed	obscure area of road
	point	*removed
	1	*removed
	number bord	license plate
	window fram	window frame
	yellow light	*removed	large obscure area
	light	*removed	obscure area in sky, sky was correctly labeled
	sky	*removed	duplicate label, larger more accurate sky label was kept
	light	*removed	obscure area in road
p1010937	winow	window
	grassland	grass
	road	*removed	scribble object
	abacus	*removed	obscure area
	overhead trafic light	overhead traffic light
p1010940	road	*removed	scribble object
	house and car	*removed	large obscure area, house and car were labeled correctly individually
	skyRegion	sky
	lift tree	tree
	ground new	ground
	wing mirror	mirror
	line	*removed	obscure line
	lightpole	light pole
	minar	mirror
p1010941	street market	*removed	obscure area in road, road was properly labeled
p1010946	1	*removed
	2	*removed
	3	*removed
	tree_	tree
	car scrapping	car
porter_IMG_7726	photoframe	photo frame
porter_IMG_7732	sdfsdfsdfs	*removed
