# Supplementary material for: Low-level factors increase gaze-guidance under cognitive load: A comparison of image-salience and semantic-salience models
Source: PLoS One. 2022 Nov 28;17(11):e0277691. doi: 10.1371/journal.pone.0277691 (PMC9704686; doi:10.1371/journal.pone.0277691)
Supplement: S2 Table — (XLS) [file pone.0277691.s002.xls]

## Sheet: Sheet 1
Dining4	dining008	Dining20	dining032	DSC_0635	IMG_3632	IMG_3635	IMG_3636	IMG_3637	IMG_4025	IMG_4030	IMG_4033	IMG_4047	IMG_4055	IMG_4101	IMG_7631	IMG_7638	IMG_7711	IMG_7712	IMG_9003	IMG_9561	IMG_9804	kitchen1	kitchen055	kitchen057	kitchen060	kitchen99	kitchen125	kitchenblack	living20	ma9	mau_IMG_7574	mau_IMG_7579	p1010698	p1010793	p1010795	p1010803	p1010807	p1010814	p1010818	p1010820	p1010831	p1010832	p1010843	p1010857	p1010859	porter_IMG_7726	porter_IMG_7732	Restaurant14	sacra10
beauty_salon	dining_room	dining_room	dining_room	office_cubicles	waiting_room	corridor	dining_room	kitchen	kitchen	wet_bar	alcove	bathroom	dorm_room	home_office	dining_room	dorm_room	television_room	television_room	kitchen	wet_bar	dorm_room	wet_bar	wet_bar	television_room	wet_bar	kitchen	kitchen	kitchen	bedchamber	alcove	bookstore	wet_bar	computer_room	home_office	computer_room	home_office	office_cubicles	home_office	dorm_room	home_office	office_cubicles	home_office	entrance_hall	dorm_room	storage_room	artists_loft	television_room	banquet_hall	television_room
banquet_hall	alcove	dining_hall	bow_window/indoor	office	television_room	entrance_hall	waiting_room	galley	galley	alcove	television_room	shower	home_office	dining_room	dorm_room	living_room	alcove	home_theater	wet_bar	utility_room	dining_room	basement	kitchen	living_room	kitchen	wet_bar	restaurant_kitchen	utility_room	living_room	television_room	library/indoor	dining_room	office_cubicles	office_cubicles	office_cubicles	office	computer_room	office_cubicles	office_cubicles	office_cubicles	computer_room	computer_room	arcade	home_office	dorm_room	home_office	living_room	dining_hall	alcove
throne_room	waiting_room	banquet_hall	bedchamber	home_office	living_room	alcove	nursery	restaurant_kitchen	restaurant_kitchen	basement	wet_bar	wet_bar	office	television_room	dining_hall	television_room	home_office	living_room	chemistry_lab	kitchen	alcove	alcove	galley	bedchamber	utility_room	galley	dining_room	galley	bow_window/indoor	entrance_hall	home_office	kitchen	office	computer_room	office	office_cubicles	office	office	chemistry_lab	office	office	office	corridor	television_room	office_cubicles	dorm_room	waiting_room	dining_room	wet_bar
church/indoor	dorm_room	wet_bar	dorm_room	computer_room	dorm_room	dorm_room	dining_hall	wet_bar	wet_bar	television_room	basement	utility_room	alcove	office	banquet_hall	waiting_room	artists_loft	home_office	galley	laundromat	home_office	kitchen	pantry	artists_loft	alcove	utility_room	galley	restaurant_kitchen	hotel_room	hotel_room	dorm_room	dining_hall	home_office	office	home_office	computer_room	home_office	computer_room	physics_laboratory	server_room	home_office	office_cubicles	atrium/public	computer_room	chemistry_lab	alcove	artists_loft	restaurant	dorm_room
bedchamber	childs_room	sushi_bar	living_room	dorm_room	home_office	dining_room	living_room	utility_room	utility_room	dorm_room	dorm_room	jail_cell	closet	waiting_room	kitchen	bedroom	dorm_room	dorm_room	utility_room	galley	playroom	utility_room	restaurant_kitchen	dorm_room	pantry	restaurant_kitchen	pantry	wet_bar	entrance_hall	dorm_room	alcove	galley	beauty_salon	server_room	classroom	dorm_room	dorm_room	dorm_room	biology_laboratory	computer_room	server_room	dorm_room	elevator_lobby	office	home_office	reception	bow_window/indoor	conference_room	home_theater
[truncated: 50 more columns]
